# Supplementary material for: Tamoxifen Exerts Anticancer Effects on Pituitary Adenoma Progression via Inducing Cell Apoptosis and Inhibiting Cell Migration
Source: Int J Mol Sci. 2022 Feb 28;23(5):2664. doi: 10.3390/ijms23052664 (PMC8910631; doi:10.3390/ijms23052664)
Supplement: Supplementary file 1 [file ijms-23-02664-s001.zip]

Archive with 1 entries (1 files):
- ijms-1616496-supplementary.pdf
